# Supplementary material for: Alleviating isolation stress in chickens: The benefits of home pen playback and mirrors
Source: PLoS One. 2025 Feb 12;20(2):e0318126. doi: 10.1371/journal.pone.0318126 (PMC11819468; doi:10.1371/journal.pone.0318126)
Supplement: S1 Data — (CSV) [file pone.0318126.s010.csv]

hen.id	day	condition	condition.order	test.order	feed.ingestion	latency.feed	duration.feed	uninterupted.feeding	object.touch	object.touch.frequency	latency.object	vigilance	exploration	head.out	jumps	high.pitch.vocalisation	defecates
blue61	day1	mirror	4	25	no	180	0	no	no	0	180	0	0	0	0	0	no
blue61	day2	control	4	20	yes	39.84	133.92	no	no	0	180	1	0	0	0	1	no
blue61	day3	video	4	16	yes	38.68	133.76	no	no	0	180	1	1	0	0	0	no
blue62	day1	video	3	26	no	180	0	no	no	0	180	1	1	0	0	0	no
blue62	day2	mirror	3	22	yes	47.08	13	no	yes	12	138.48	1	1	0	0	1	no
blue62	day3	control	3	12	no	180	0	no	yes	3	35.2	1	0	1	1	1	no
blue63	day1	control	5	27	yes	9.64	170.6	yes	no	0	180	1	0	0	0	0	no
blue63	day2	video	5	19	yes	7.2	172.76	yes	no	0	180	1	0	0	0	0	no
blue63	day3	mirror	5	14	yes	1.12	179	yes	no	0	180	0	0	0	0	0	no
blue64	day1	video	3	28	yes	66.4	111.56	no	no	0	180	1	0	0	0	1	no
blue64	day2	mirror	3	24	yes	7.88	172.4	yes	no	0	180	1	0	0	0	0	no
blue64	day3	control	3	17	yes	4.56	175.56	no	no	0	180	1	0	0	0	0	no
blue65	day1	mirror	4	29	yes	30.4	143.04	no	no	0	180	1	1	0	0	0	no
blue65	day2	control	4	21	yes	5.84	164.12	no	no	0	180	1	0	0	0	1	no
blue65	day3	video	4	15	yes	6.28	154.44	no	no	0	180	1	0	0	0	0	no
blue66	day1	control	5	30	no	180	0	no	yes	9	96.24	1	0	1	1	1	no
blue66	day2	video	5	23	no	180	0	no	yes	40	8.76	1	0	1	1	5	no
blue66	day3	mirror	5	13	no	180	0	no	yes	13	63.8	1	0	0	0	0	yes
green41	day1	mirror	6	19	yes	7.96	172.4	yes	no	0	180	1	0	0	0	0	no
green41	day2	video	6	9	yes	7.04	171.28	no	no	0	180	1	0	0	0	0	no
green41	day3	control	6	29	yes	2.08	178.16	yes	no	0	180	1	0	0	0	0	no
green42	day1	mirror	4	20	yes	30.04	2.8	no	yes	13	6.44	1	1	0	0	0	no
green42	day2	control	4	10	yes	42.92	5.6	no	yes	1	97.32	1	1	1	1	1	no
green42	day3	video	4	24	no	180	0	no	yes	24	37.92	1	1	1	1	1	yes
green43	day1	video	1	21	no	180	0	no	no	0	180	1	1	0	0	0	no
green43	day2	control	1	7	yes	18.2	159.8	no	no	0	180	1	1	0	0	1	no
green43	day3	mirror	1	25	yes	32.04	144.12	no	no	0	180	1	1	0	0	1	no
green44	day1	control	5	22	yes	10.96	159.76	no	no	0	180	1	1	0	0	0	no
green44	day2	video	5	12	yes	5.8	173.32	no	no	0	180	1	0	0	0	0	no
green44	day3	mirror	5	28	yes	2.08	174.4	no	no	0	180	1	0	0	0	0	no
green45	day1	control	2	23	no	180	0	no	no	0	180	1	1	0	0	1	no
green45	day2	mirror	2	11	yes	23.48	58.56	no	yes	2	63.88	1	0	0	0	1	no
green45	day3	video	2	26	yes	59.68	11.92	no	no	0	180	1	1	0	0	1	yes
green46	day1	video	3	24	yes	64.08	116.2	yes	no	0	180	1	0	0	0	0	no
green46	day2	mirror	3	8	yes	13.6	136.52	no	no	0	180	1	0	0	0	1	no
green46	day3	control	3	27	yes	7.16	149.36	no	no	0	180	1	0	0	0	1	no
no0	day1	video	3	2	yes	15.96	162.84	no	no	0	180	1	0	0	0	0	no
no0	day2	mirror	3	25	yes	4.92	175.52	yes	no	0	180	1	0	0	0	0	no
no0	day3	control	3	1	yes	2.8	177.6	yes	no	0	180	1	0	0	0	0	no
purple81	day1	video	1	13	yes	36.4	91.68	no	no	0	180	1	0	0	0	0	no
purple81	day2	control	1	1	yes	3.92	174.04	no	no	0	180	1	0	0	0	1	no
purple81	day3	mirror	1	9	yes	2.88	165.16	yes	no	0	180	1	0	0	0	1	no
purple82	day1	video	3	14	yes	3	177.6	yes	no	0	180	0	0	0	0	0	no
purple82	day2	mirror	3	4	yes	0.84	179.6	yes	no	0	180	1	0	0	0	0	no
purple82	day3	control	3	7	yes	180	0	yes	no	0	180	1	0	0	0	0	no
purple83	day1	control	5	15	no	180	0	no	no	0	180	1	1	0	0	0	no
purple83	day2	video	5	3	yes	70.24	35.04	no	yes	8	35.68	1	1	0	0	0	no
purple83	day3	mirror	5	6	yes	48.2	44.12	no	no	0	180	1	1	0	0	1	no
purple84	day1	mirror	6	16	yes	5.8	174.64	yes	no	0	180	1	0	0	0	1	no
purple84	day2	video	6	2	yes	0.76	179.64	yes	no	0	180	0	0	0	0	0	no
purple84	day3	control	6	11	yes	1.04	179.2	no	no	0	180	1	1	0	0	1	no
purple85	day1	mirror	4	17	yes	73.92	105	no	no	0	180	1	1	0	0	1	no
purple85	day2	control	4	6	yes	18.8	159.76	no	no	0	180	1	1	0	0	1	no
purple85	day3	video	4	10	yes	7	173.36	yes	no	0	180	1	0	0	0	0	no
purple86	day1	control	2	18	yes	0.44	179.72	yes	no	0	180	1	0	0	0	0	no
purple86	day2	mirror	2	5	yes	4	172.32	no	no	0	180	1	0	0	0	1	no
purple86	day3	video	2	8	yes	4.04	147.2	no	no	0	180	1	0	0	0	0	no
red1	day1	mirror	6	1	yes	52.92	60.04	no	yes	2	100.92	1	1	0	0	0	no
red1	day2	video	6	29	yes	39.12	97.96	no	no	0	180	1	0	0	0	1	no
red1	day3	control	6	2	no	180	0	no	yes	1	51.08	1	0	1	1	1	no
red4	day1	mirror	4	4	yes	5.84	172.72	no	no	0	180	1	0	0	0	0	no
red4	day2	control	4	26	yes	2.36	177.8	yes	no	0	180	1	0	0	0	0	no
red4	day3	video	4	30	yes	5.04	174.04	no	no	0	180	1	0	0	0	0	no
red5	day1	video	1	5	yes	7.8	170.44	no	no	0	180	1	0	0	0	1	no
red5	day2	control	1	27	yes	3.44	171.4	no	no	0	180	1	0	0	0	1	no
red5	day3	mirror	1	3	yes	3.32	164.48	no	no	0	180	1	0	0	0	0	no
red6	day1	control	2	6	yes	53.08	127.24	yes	no	0	180	1	1	0	0	0	no
red6	day2	mirror	2	30	yes	52.84	45.92	no	no	0	180	1	1	0	0	0	no
red6	day3	video	2	5	no	180	0	no	yes	3	82.4	1	1	0	0	0	no
XX	day1	control	5	3	yes	8.16	135.92	no	no	0	180	1	0	0	0	0	no
XX	day2	video	5	28	yes	150.12	4.2	no	no	0	180	1	0	0	0	1	no
XX	day3	mirror	5	4	yes	6	84.08	no	yes	4	38.84	1	1	0	0	1	no
yellow21	day1	control	5	7	yes	4.56	175.8	yes	no	0	180	1	0	0	0	0	no
yellow21	day2	video	5	16	yes	2.92	124.36	no	no	0	180	1	0	0	0	0	no
yellow21	day3	mirror	5	22	yes	3.2	176.8	yes	no	0	180	1	0	0	0	0	no
yellow22	day1	video	1	8	no	180	0	no	yes	26	72.08	1	0	1	1	1	no
yellow22	day2	control	1	18	yes	58.04	122	no	no	0	180	1	0	0	0	1	no
yellow22	day3	mirror	1	18	yes	10.24	169.68	yes	no	0	180	1	0	0	0	1	no
yellow23	day1	mirror	4	9	yes	97	79.6	no	no	0	180	1	1	0	0	0	no
yellow23	day2	control	4	15	yes	49.48	99.76	no	no	0	180	1	1	0	0	1	no
yellow23	day3	video	4	23	yes	51.68	74.52	no	no	0	180	1	1	0	0	0	no
yellow24	day1	control	2	10	yes	4.2	175.96	yes	no	0	180	1	0	0	0	0	no
yellow24	day2	mirror	2	13	yes	2	178.32	yes	no	0	180	1	0	0	0	0	no
yellow24	day3	video	2	19	yes	1.08	176.2	yes	no	0	180	1	0	0	0	0	no
yellow25	day1	video	3	11	yes	59.12	96.32	no	no	0	180	1	1	0	0	0	no
yellow25	day2	mirror	3	17	yes	7.68	27.4	no	yes	117	53.72	1	1	0	1	1	no
yellow25	day3	control	3	21	yes	17.72	157.04	no	no	0	180	1	1	0	0	1	no
yellow26	day1	mirror	6	12	yes	11.04	169.04	no	no	0	180	1	0	0	0	0	no
yellow26	day2	video	6	14	yes	15.32	146.28	no	no	0	180	1	0	0	0	0	no
yellow26	day3	control	6	20	yes	8.4	163.2	no	no	0	180	1	0	1	0	0	no
