# Supplementary material for: Alleviating isolation stress in chickens: The benefits of home pen playback and mirrors
Source: PLoS One. 2025 Feb 12;20(2):e0318126. doi: 10.1371/journal.pone.0318126 (PMC11819468; doi:10.1371/journal.pone.0318126)
Supplement: S2 Data — (CSV) [file pone.0318126.s011.csv]

hen.id	day	condition	condition.order	test.order	time.point	structure	min.t	max.t	mean.t
blue61	day1	mirror	4	25	after	comb	10.1	31.1	17
blue61	day1	mirror	4	25	after	eye	28.6	32.2	30
blue61	day1	mirror	4	25	before	comb	10.1	26.5	15.9
blue61	day1	mirror	4	25	before	eye	29.9	33.4	31
blue61	day2	control	4	20	after	comb	9.3	29.5	16.5
blue61	day2	control	4	20	after	eye	27.4	31.2	28.7
blue61	day2	control	4	20	before	comb	9.8	31.6	19.4
blue61	day2	control	4	20	before	eye	28.5	32	29.8
blue61	day3	video	4	16	after	comb	11.4	28.7	16.2
blue61	day3	video	4	16	after	eye	26	31.6	27.8
blue61	day3	video	4	16	before	comb	11	30.8	20.2
blue61	day3	video	4	16	before	eye	29.8	33	31
blue62	day1	video	3	26	after	comb	9.8	28.9	14.9
blue62	day1	video	3	26	after	eye	25.5	30.9	27.8
blue62	day1	video	3	26	before	comb	9.9	24.5	16.8
blue62	day1	video	3	26	before	eye	26.3	31.4	28.5
blue62	day2	mirror	3	22	after	comb	9.1	25.8	14.5
blue62	day2	mirror	3	22	after	eye	26.3	29.5	27.4
blue62	day2	mirror	3	22	before	comb	9.1	30.4	16
blue62	day2	mirror	3	22	before	eye	26.5	31.6	28
blue62	day3	control	3	12	after	comb	10.4	23	14.6
blue62	day3	control	3	12	after	eye	26.5	30.7	27.9
blue62	day3	control	3	12	before	comb		NA	NA
blue62	day3	control	3	12	before	eye		NA	NA
blue63	day1	control	5	27	after	comb	9.6	32.7	20.1
blue63	day1	control	5	27	after	eye	28	32.8	29.6
blue63	day1	control	5	27	before	comb	10.1	32.9	22.7
blue63	day1	control	5	27	before	eye	28.5	31.8	29.7
blue63	day2	video	5	19	after	comb	9.4	32.4	19
blue63	day2	video	5	19	after	eye	27.8	32.7	29.3
blue63	day2	video	5	19	before	comb	10.6	33.6	23.2
blue63	day2	video	5	19	before	eye	27.4	31.3	28.7
blue63	day3	mirror	5	14	after	comb	11.9	35.7	27
blue63	day3	mirror	5	14	after	eye	27.3	32.9	29.2
blue63	day3	mirror	5	14	before	comb	11.9	34.1	27.8
blue63	day3	mirror	5	14	before	eye	27.7	31.4	28.9
blue64	day1	video	3	28	after	comb	10.2	28.3	16.6
blue64	day1	video	3	28	after	eye	28.4	31.5	29.8
blue64	day1	video	3	28	before	comb	11.4	29.5	20.2
blue64	day1	video	3	28	before	eye	29.1	32.6	30.5
blue64	day2	mirror	3	24	after	comb	9.2	29.9	15.9
blue64	day2	mirror	3	24	after	eye	26	30.7	27.9
blue64	day2	mirror	3	24	before	comb	8.8	30.6	19.3
blue64	day2	mirror	3	24	before	eye	25.1	29.9	27.1
blue64	day3	control	3	17	after	comb	10.9	29.2	17.4
blue64	day3	control	3	17	after	eye	26.3	32	28.6
blue64	day3	control	3	17	before	comb	12.3	33.6	20.2
blue64	day3	control	3	17	before	eye	26.9	31.9	28.5
blue65	day1	mirror	4	29	after	comb	10.4	29.8	18.2
blue65	day1	mirror	4	29	after	eye	29	32.9	30.2
blue65	day1	mirror	4	29	before	comb	9.8	34.2	26.6
blue65	day1	mirror	4	29	before	eye	28.2	33.4	29.7
blue65	day2	control	4	21	after	comb	11.2	30.7	19.2
blue65	day2	control	4	21	after	eye	27.8	32	29.3
blue65	day2	control	4	21	before	comb	10.1	33.7	27.1
blue65	day2	control	4	21	before	eye	27.7	32.8	29.6
blue65	day3	video	4	15	after	comb	10.4	28.1	17.3
blue65	day3	video	4	15	after	eye	26.9	30.1	28
blue65	day3	video	4	15	before	comb	11.8	34.5	26.1
blue65	day3	video	4	15	before	eye	27.2	30.6	28.5
blue66	day1	control	5	30	after	comb	11.2	32.6	19.2
blue66	day1	control	5	30	after	eye	28	32	29.8
blue66	day1	control	5	30	before	comb	11.8	32.3	23.7
blue66	day1	control	5	30	before	eye	29.6	34.1	31.1
blue66	day2	video	5	23	after	comb	9.4	31.2	18.2
blue66	day2	video	5	23	after	eye	27.7	30.8	28.9
blue66	day2	video	5	23	before	comb	11	36.2	28
blue66	day2	video	5	23	before	eye	30.1	34	31.4
blue66	day3	mirror	5	13	after	comb	11.6	33	19.6
blue66	day3	mirror	5	13	after	eye	26.9	31.9	28.8
blue66	day3	mirror	5	13	before	comb	15	34.8	27.5
blue66	day3	mirror	5	13	before	eye	29.8	33.3	30.7
green41	day1	mirror	6	19	after	comb	9.7	32.4	18.9
green41	day1	mirror	6	19	after	eye	27.4	31.6	28.5
green41	day1	mirror	6	19	before	comb	10.7	32.4	23.9
green41	day1	mirror	6	19	before	eye	28.8	32	29.8
green41	day2	video	6	9	after	comb	11	31.9	20.8
green41	day2	video	6	9	after	eye	27.5	31.2	28.9
green41	day2	video	6	9	before	comb	11	34.6	26.4
green41	day2	video	6	9	before	eye	28.2	31.9	29.6
green41	day3	control	6	29	after	comb	11.3	31.1	20.9
green41	day3	control	6	29	after	eye	27.7	31.5	29.3
green41	day3	control	6	29	before	comb	11.1	33.7	24.6
green41	day3	control	6	29	before	eye	28.2	33.2	30
green42	day1	mirror	4	20	after	comb	9.7	26.8	15.9
green42	day1	mirror	4	20	after	eye	26.7	31.9	28.7
green42	day1	mirror	4	20	before	comb	9.9	28.2	18.3
green42	day1	mirror	4	20	before	eye	26.3	32.3	27.9
green42	day2	control	4	10	after	comb	8.8	29.7	16.1
green42	day2	control	4	10	after	eye	26.1	31.9	28
green42	day2	control	4	10	before	comb	10	33.9	21.6
green42	day2	control	4	10	before	eye	28.2	33.7	30
green42	day3	video	4	24	after	comb	10.4	30.3	18.9
green42	day3	video	4	24	after	eye	24.4	29.8	26.7
green42	day3	video	4	24	before	comb	11.2	35.1	28.9
green42	day3	video	4	24	before	eye	26.6	31.8	28.5
green43	day1	video	1	21	after	comb	11.1	34	25.5
green43	day1	video	1	21	after	eye	27.2	32.7	29.3
green43	day1	video	1	21	before	comb	11.3	36.1	29.5
green43	day1	video	1	21	before	eye	29.3	33.5	30.8
green43	day2	control	1	7	after	comb	9.4	32.6	20.7
green43	day2	control	1	7	after	eye	27.7	32.2	29.5
green43	day2	control	1	7	before	comb	11.6	33.9	25.5
green43	day2	control	1	7	before	eye	29.2	31.4	30.1
green43	day3	mirror	1	25	after	comb	11.2	33.3	21.9
green43	day3	mirror	1	25	after	eye	27.8	32	29.6
green43	day3	mirror	1	25	before	comb	12.4	36.3	28.7
green43	day3	mirror	1	25	before	eye	29.3	32.6	30.4
green44	day1	control	5	22	after	comb	11.3	26.2	17.6
green44	day1	control	5	22	after	eye	27.3	31.6	29
green44	day1	control	5	22	before	comb	11.5	32.3	23.9
green44	day1	control	5	22	before	eye	30.3	33.2	31.5
green44	day2	video	5	12	after	comb	9.9	32.1	20.8
green44	day2	video	5	12	after	eye	26.3	32	28.4
green44	day2	video	5	12	before	comb	10.4	36.5	25.2
green44	day2	video	5	12	before	eye	27.3	30.9	28.3
green44	day3	mirror	5	28	after	comb	9.9	24.9	15.8
green44	day3	mirror	5	28	after	eye	26.4	31.4	28
green44	day3	mirror	5	28	before	comb	10.9	29.2	19.2
green44	day3	mirror	5	28	before	eye	26.7	33.2	29.3
green45	day1	control	2	23	after	comb	10.2	30.8	19
green45	day1	control	2	23	after	eye	27.5	32.2	29
green45	day1	control	2	23	before	comb	11.1	33.9	20.7
green45	day1	control	2	23	before	eye	28.3	31.2	29.3
green45	day2	mirror	2	11	after	comb	9.1	33.5	20.8
green45	day2	mirror	2	11	after	eye	27.7	31.2	28.6
green45	day2	mirror	2	11	before	comb	11.3	35.2	26.4
green45	day2	mirror	2	11	before	eye	28.2	34.4	30.2
green45	day3	video	2	26	after	comb	10	30.2	18.8
green45	day3	video	2	26	after	eye	28.1	31	29.4
green45	day3	video	2	26	before	comb	12	33.5	23.3
green45	day3	video	2	26	before	eye	29.7	32.9	31
green46	day1	video	3	24	after	comb	11.7	30.5	20.2
green46	day1	video	3	24	after	eye	27.8	30.2	28.8
green46	day1	video	3	24	before	comb	10.1	34.3	26.7
green46	day1	video	3	24	before	eye	28.2	33.4	29.7
green46	day2	mirror	3	8	after	comb	9.8	29.6	18.2
green46	day2	mirror	3	8	after	eye	28.2	30.6	29.4
green46	day2	mirror	3	8	before	comb	11.3	34	28.1
green46	day2	mirror	3	8	before	eye	28.5	30.6	29.4
green46	day3	control	3	27	after	comb	10.2	28.2	17.4
green46	day3	control	3	27	after	eye	28.5	33.1	29.7
green46	day3	control	3	27	before	comb	10.5	35.1	24.9
green46	day3	control	3	27	before	eye	26.5	30.4	28.2
no0	day1	video	3	2	after	comb	9.8	31.7	18.6
no0	day1	video	3	2	after	eye	30.4	36.6	32.5
no0	day1	video	3	2	before	comb	9	30.2	19.7
no0	day1	video	3	2	before	eye	28.1	33.3	30.3
no0	day2	mirror	3	25	after	comb	9.3	29.3	17.3
no0	day2	mirror	3	25	after	eye	28.2	31.5	29.5
no0	day2	mirror	3	25	before	comb	9.6	30.8	19.5
no0	day2	mirror	3	25	before	eye	27.6	30.9	29.3
no0	day3	control	3	1	after	comb	8.6	26	14.7
no0	day3	control	3	1	after	eye	26.4	31.3	28.5
no0	day3	control	3	1	before	comb	9.6	26.4	16.5
no0	day3	control	3	1	before	eye	27.5	29.9	28.5
purple81	day1	video	1	13	after	comb	12	34.1	21
purple81	day1	video	1	13	after	eye	27.7	33.6	29.7
purple81	day1	video	1	13	before	comb	13.5	35	27
purple81	day1	video	1	13	before	eye	27.6	32.6	29.4
purple81	day2	control	1	1	after	comb	7.6	24	14.3
purple81	day2	control	1	1	after	eye	27.6	31.5	28.6
purple81	day2	control	1	1	before	comb	8.3	26.5	16.6
purple81	day2	control	1	1	before	eye	26.9	32.1	28.6
purple81	day3	mirror	1	9	after	comb	10.8	30.1	19
purple81	day3	mirror	1	9	after	eye	27.3	32.2	28.8
purple81	day3	mirror	1	9	before	comb	11.2	25.6	29.7
purple81	day3	mirror	1	9	before	eye	28	31.3	29.2
purple82	day1	video	3	14	after	comb	13.1	33.8	22
purple82	day1	video	3	14	after	eye	28.7	34	30.7
purple82	day1	video	3	14	before	comb	11.5	35.4	26.8
purple82	day1	video	3	14	before	eye	29.3	32.9	30.9
purple82	day2	mirror	3	4	after	comb	10.1	24.6	16.5
purple82	day2	mirror	3	4	after	eye	27	31.7	28.4
purple82	day2	mirror	3	4	before	comb	10.3	27.4	16.8
purple82	day2	mirror	3	4	before	eye	28.1	31.4	29.2
purple82	day3	control	3	7	after	comb	10.8	32.5	19.1
purple82	day3	control	3	7	after	eye	29	32	29.9
purple82	day3	control	3	7	before	comb	14	35.6	28.5
purple82	day3	control	3	7	before	eye	29.7	34.1	31.2
purple83	day1	control	5	15	after	comb	11.2	30.5	19.9
purple83	day1	control	5	15	after	eye	28.6	33.1	29.9
purple83	day1	control	5	15	before	comb	13.6	34.9	26.1
purple83	day1	control	5	15	before	eye	28.5	33.3	30.4
purple83	day2	video	5	3	after	comb	7.1	33.1	17.4
purple83	day2	video	5	3	after	eye	26.7	31.7	28.4
purple83	day2	video	5	3	before	comb	10.4	33.5	25.5
purple83	day2	video	5	3	before	eye	28.7	32.7	30.2
purple83	day3	mirror	5	6	after	comb	10.8	30.7	19.2
purple83	day3	mirror	5	6	after	eye	27.9	31.4	28.8
purple83	day3	mirror	5	6	before	comb	11.3	35.5	24.2
purple83	day3	mirror	5	6	before	eye	27.8	31.3	29.1
purple84	day1	mirror	6	16	after	comb	10.7	33.1	18.9
purple84	day1	mirror	6	16	after	eye	27.9	33.4	29.9
purple84	day1	mirror	6	16	before	comb	13.2	33.5	25.7
purple84	day1	mirror	6	16	before	eye	28.5	30.8	29.3
purple84	day2	video	6	2	after	comb	8.9	27.2	14.8
purple84	day2	video	6	2	after	eye	28	33.3	29.2
purple84	day2	video	6	2	before	comb	8.7	27.8	16.5
purple84	day2	video	6	2	before	eye	26.4	30	28
purple84	day3	control	6	11	after	comb	11.6	30.7	20
purple84	day3	control	6	11	after	eye	26.6	31.8	28.7
purple84	day3	control	6	11	before	comb	11.7	33.8	26.2
purple84	day3	control	6	11	before	eye	28	32.2	29.4
purple85	day1	mirror	4	17	after	comb	11.7	30.9	19.7
purple85	day1	mirror	4	17	after	eye	27.7	32.5	29.7
purple85	day1	mirror	4	17	before	comb	11.3	35.5	22.9
purple85	day1	mirror	4	17	before	eye	28	32.5	29.5
purple85	day2	control	4	6	after	comb	8.9	29.9	17.2
purple85	day2	control	4	6	after	eye	27.1	32.5	28.5
purple85	day2	control	4	6	before	comb	8.9	31	18.4
purple85	day2	control	4	6	before	eye	25.3	29.8	27
purple85	day3	video	4	10	after	comb	10.6	28.1	18.3
purple85	day3	video	4	10	after	eye	26.5	29.6	27.7
purple85	day3	video	4	10	before	comb	12.3	34.6	27.4
purple85	day3	video	4	10	before	eye	27.7	33.7	29.7
purple86	day1	control	2	18	after	comb	11.7	32.2	22.3
purple86	day1	control	2	18	after	eye	28.1	33.7	30
purple86	day1	control	2	18	before	comb	11.1	35.6	29
purple86	day1	control	2	18	before	eye	29.4	34	31.2
purple86	day2	mirror	2	5	after	comb	9.4	25	16
purple86	day2	mirror	2	5	after	eye	27	31.7	28.4
purple86	day2	mirror	2	5	before	comb	9.1	31	18.8
purple86	day2	mirror	2	5	before	eye	25.3	29.2	27
purple86	day3	video	2	8	after	comb	10.8	30.9	20
purple86	day3	video	2	8	after	eye	26.5	32.9	28.7
purple86	day3	video	2	8	before	comb	13.7	34.3	26.9
purple86	day3	video	2	8	before	eye	29.2	33.9	31
red1	day1	mirror	6	1	after	comb	12	29.8	17.7
red1	day1	mirror	6	1	after	eye	29.8	32.9	30.6
red1	day1	mirror	6	1	before	comb	12.8	30.8	19
red1	day1	mirror	6	1	before	eye	27.2	31.3	28.4
red1	day2	video	6	29	after	comb	9.9	32.1	21.9
red1	day2	video	6	29	after	eye	26.4	30.8	27.4
red1	day2	video	6	29	before	comb	9.6	29.9	17.7
red1	day2	video	6	29	before	eye	27	32.8	28.8
red1	day3	control	6	2	after	comb	9.3	27.2	14.4
red1	day3	control	6	2	after	eye	25.6	28.9	26.8
red1	day3	control	6	2	before	comb	10.2	28.2	17.3
red1	day3	control	6	2	before	eye	26.3	30.7	27.7
red4	day1	mirror	4	4	after	comb	11.1	26.2	17.4
red4	day1	mirror	4	4	after	eye	28.2	30.6	29.3
red4	day1	mirror	4	4	before	comb	13	32.9	24.3
red4	day1	mirror	4	4	before	eye	29.1	32.8	30.8
red4	day2	control	4	26	after	comb	9.6	29.9	17.7
red4	day2	control	4	26	after	eye	27	32.8	28.8
red4	day2	control	4	26	before	comb	9.9	33.3	24.4
red4	day2	control	4	26	before	eye	23.2	31.5	26.1
red4	day3	video	4	30	after	comb	11.4	30	18.8
red4	day3	video	4	30	after	eye	26.4	31.6	28.6
red4	day3	video	4	30	before	comb	10.8	31.8	21.9
red4	day3	video	4	30	before	eye	25.7	30.1	27.8
red5	day1	video	1	5	after	comb	12	28.7	20
red5	day1	video	1	5	after	eye	29.4	32.4	30.4
red5	day1	video	1	5	before	comb	13.5	27.4	19.9
red5	day1	video	1	5	before	eye	28.7	33	30
red5	day2	control	1	27	after	comb	9.7	24.7	16.8
red5	day2	control	1	27	after	eye	24.8	31.8	27.2
red5	day2	control	1	27	before	comb	10.8	29.5	19.7
red5	day2	control	1	27	before	eye	26.5	32	28.4
red5	day3	mirror	1	3	after	comb	10	27.8	18.9
red5	day3	mirror	1	3	after	eye	27.7	32.6	29.5
red5	day3	mirror	1	3	before	comb	10.5	34.5	28.8
red5	day3	mirror	1	3	before	eye	28.1	33.4	29.6
red6	day1	control	2	6	after	comb	13.5	34.2	14.9
red6	day1	control	2	6	after	eye	29.6	32.9	30.9
red6	day1	control	2	6	before	comb	14	33.9	27.9
red6	day1	control	2	6	before	eye	29.3	33.3	31
red6	day2	mirror	2	30	after	comb	10.9	32	20.9
red6	day2	mirror	2	30	after	eye	25.6	32.1	27.7
red6	day2	mirror	2	30	before	comb	9.2	32.2	22.8
red6	day2	mirror	2	30	before	eye	26.8	31	28.1
red6	day3	video	2	5	after	comb	12.5	34.8	27.9
red6	day3	video	2	5	after	eye	30.4	33.7	32.1
red6	day3	video	2	5	before	comb	10.5	35	27.7
red6	day3	video	2	5	before	eye	26.5	32.9	29
xx	day1	control	5	3	after	comb	11.5	23.9	15.9
xx	day1	control	5	3	after	eye	28.3	32.2	30
xx	day1	control	5	3	before	comb	12.3	28.3	17.5
xx	day1	control	5	3	before	eye	28.6	33	30.3
xx	day2	video	5	28	after	comb	9.7	26.7	14.3
xx	day2	video	5	28	after	eye	27.3	31	28.8
xx	day2	video	5	28	before	comb	10.3	26	16.3
xx	day2	video	5	28	before	eye	26.9	31	28.3
xx	day3	mirror	5	4	after	comb	9.6	25.4	14.1
xx	day3	mirror	5	4	after	eye	25.2	31.7	27.3
xx	day3	mirror	5	4	before	comb	10.6	23.5	15.5
xx	day3	mirror	5	4	before	eye	29.7	33.5	31.2
yellow21	day1	control	5	7	after	comb	11.6	28.4	18.4
yellow21	day1	control	5	7	after	eye	27.8	31.5	29
yellow21	day1	control	5	7	before	comb	10.4	33.1	22.8
yellow21	day1	control	5	7	before	eye	28.1	32	29.7
yellow21	day2	video	5	16	after	comb	9.6	29.5	16.9
yellow21	day2	video	5	16	after	eye	27.1	31.5	28.5
yellow21	day2	video	5	16	before	comb	10.4	32.7	20.7
yellow21	day2	video	5	16	before	eye	26	31	27.9
yellow21	day3	mirror	5	22	after	comb	10.3	26.1	17.5
yellow21	day3	mirror	5	22	after	eye	26.7	31.1	28.7
yellow21	day3	mirror	5	22	before	comb	13.4	33.8	26.3
yellow21	day3	mirror	5	22	before	eye	28.3	33	30.1
yellow22	day1	video	1	8	after	comb	11.6	30.9	19.7
yellow22	day1	video	1	8	after	eye	27.1	31.5	29.1
yellow22	day1	video	1	8	before	comb	13.7	34.4	27.1
yellow22	day1	video	1	8	before	eye	29.6	32.8	30.5
yellow22	day2	control	1	18	after	comb	9.8	28.7	17.9
yellow22	day2	control	1	18	after	eye	27.8	31.6	28.8
yellow22	day2	control	1	18	before	comb	12.9	34.2	25
yellow22	day2	control	1	18	before	eye	28.1	33.2	29.6
yellow22	day3	mirror	1	18	after	comb	10.4	26.1	16.8
yellow22	day3	mirror	1	18	after	eye	27.2	31.5	28.6
yellow22	day3	mirror	1	18	before	comb	11.7	32.5	22.5
yellow22	day3	mirror	1	18	before	eye	27.4	31.2	28.7
yellow23	day1	mirror	4	9	after	comb	11.8	27.3	18.5
yellow23	day1	mirror	4	9	after	eye	25.1	30.2	27.4
yellow23	day1	mirror	4	9	before	comb	13.4	33.8	25.9
yellow23	day1	mirror	4	9	before	eye	27.8	33	29.5
yellow23	day2	control	4	15	after	comb	12.8	34.6	25
yellow23	day2	control	4	15	after	eye	28.1	33.6	29.6
yellow23	day2	control	4	15	before	comb	10.9	32.8	24.4
yellow23	day2	control	4	15	before	eye	27.1	32.3	28.6
yellow23	day3	video	4	23	after	comb	10.2	29.1	17.3
yellow23	day3	video	4	23	after	eye	25.8	31.8	28.7
yellow23	day3	video	4	23	before	comb	10.7	31	21
yellow23	day3	video	4	23	before	eye	27.3	32.1	29.3
yellow24	day1	control	2	10	after	comb	12.3	30.1	20.1
yellow24	day1	control	2	10	after	eye	27.8	33.3	29.5
yellow24	day1	control	2	10	before	comb	11.5	33	24
yellow24	day1	control	2	10	before	eye	28.5	34	29.9
yellow24	day2	mirror	2	13	after	comb	11.2	31.5	20
yellow24	day2	mirror	2	13	after	eye	28.6	30.9	29.5
yellow24	day2	mirror	2	13	before	comb	10.3	29.7	18.7
yellow24	day2	mirror	2	13	before	eye	28.2	33.7	29.9
yellow24	day3	video	2	19	after	comb	11.1	30.6	18.9
yellow24	day3	video	2	19	after	eye	26.7	31.5	28.6
yellow24	day3	video	2	19	before	comb	11.5	33.5	24.7
yellow24	day3	video	2	19	before	eye	27.5	34.5	29.8
yellow25	day1	video	3	11	after	comb	12.1	32	20.4
yellow25	day1	video	3	11	after	eye	29.9	32.9	30.9
yellow25	day1	video	3	11	before	comb	11.8	35	25.6
yellow25	day1	video	3	11	before	eye	28.4	33.5	30
yellow25	day2	mirror	3	17	after	comb	10.2	35	19.4
yellow25	day2	mirror	3	17	after	eye	28.4	33.8	30.5
yellow25	day2	mirror	3	17	before	comb	9.3	35	23.8
yellow25	day2	mirror	3	17	before	eye	27.7	32	29.2
yellow25	day3	control	3	21	after	comb	10.5	29	16.6
yellow25	day3	control	3	21	after	eye	26.8	32.6	28.8
yellow25	day3	control	3	21	before	comb	11	27.6	16.5
yellow25	day3	control	3	21	before	eye	28.2	32.3	29.7
yellow26	day1	mirror	6	12	after	comb	11.6	27.1	17.9
yellow26	day1	mirror	6	12	after	eye	28.5	32.1	29.7
yellow26	day1	mirror	6	12	before	comb	11.7	32.2	21.2
yellow26	day1	mirror	6	12	before	eye	27.4	33	29.7
yellow26	day2	video	6	14	after	comb	10.5	30.1	18.7
yellow26	day2	video	6	14	after	eye	27.4	30.9	28.8
yellow26	day2	video	6	14	before	comb	10.4	33.4	26.4
yellow26	day2	video	6	14	before	eye	29.2	32.6	30.3
yellow26	day3	control	6	20	after	comb	10.8	32.5	19.2
yellow26	day3	control	6	20	after	eye	28	32.3	29.6
yellow26	day3	control	6	20	before	comb	11	33.9	27.2
yellow26	day3	control	6	20	before	eye	29.9	34.1	31.3
